# Supplementary material for: Better Performance of Modified Scoring Systems to Predict the Clinical Outcomes of Vibrio Bacteremia in the Emergency Department: An Observational Study
Source: J Pers Med. 2024 Apr 3;14(4):385. doi: 10.3390/jpm14040385 (PMC11051138; doi:10.3390/jpm14040385)
Supplement: Supplementary file 1 [file jpm-14-00385-s001.zip]

Archive with 1 entries (1 files):
- jpm-2916380-supplementary.pdf
